# Supplementary material for: Evaluating the Taste Masking Ability of Two Novel Dispersible Tablet Platforms Containing Zinc Sulfate and Paracetamol Reconstituted in a Breast Milk Substitute
Source: Pharmaceutics. 2022 Feb 15;14(2):420. doi: 10.3390/pharmaceutics14020420 (PMC8878340; doi:10.3390/pharmaceutics14020420)
Supplement: Supplementary file 1 [file pharmaceutics-14-00420-s001.zip]

Archive with 1 entries (1 files):
- pharmaceutics-1514051-supplementary.pdf
